# Supplementary material for: Integrating High-Throughput Sequencing Data from Herbarium and Contemporary Samples Reveals a Novel Carlavirus Long Established in European Beech
Source: Microorganisms. 2026 Jun 15;14(6):1340. doi: 10.3390/microorganisms14061340 (PMC13304027; doi:10.3390/microorganisms14061340)
Supplement: Supplementary file 1 [file microorganisms-14-01340-s001.zip]

Archive with 1 entries (1 files):
- microorganisms-4251728-supplementary.xlsx
