# Supplementary material for: Integrating High-Throughput Sequencing Data from Herbarium and Contemporary Samples Reveals a Novel Carlavirus Long Established in European Beech
Source: Microorganisms. 2026 Jun 15;14(6):1340. doi: 10.3390/microorganisms14061340 (PMC13304027; doi:10.3390/microorganisms14061340)
Supplement: Supplementary file 1 [file microorganisms-14-01340-s001.zip › microorganisms-4251728-supplementary.xlsx]

## Sheet: Supp
GenBank accession	Organism	Source	Remark
NC_077052	aconite virus A	NCBI RefSeq
NC_077096	Agapanthus carlavirus B	NCBI RefSeq
NC_026616	alfalfa latent virus	NCBI RefSeq
MH898470	Allium carlavirus A	Additionaly species selected from BLASTn
NC_017859	american hop latent virus	NCBI RefSeq
NC_038966	Atractylodes mottle virus	NCBI RefSeq
MW897314	Beijing sediment betaflexivirus	Additionaly species selected from BLASTn
NC_076638	birch carlavirus	NCBI RefSeq
NC_003499	blueberry scorch virus	NCBI RefSeq
NC_013527	butterbur mosaic virus	NCBI RefSeq
NC_077021	cactus carlavirus 1	NCBI RefSeq	Not in CP tree. Sequence not annotated, unclear CP CDS
NC_077022	cactus carlavirus 2	NCBI RefSeq	Not in CP tree. Sequence not annotated, unclear CP CDS
NC_002795	Carlavirus latensaconiti	NCBI RefSeq
MN450069	carnation latent virus	ICTV, GenBank	Type species Carlavirus, RefSeq incomplete
OR607772	carrot virus S	Additionaly species selected from BLASTn
NC_076603	cherry virus B	NCBI RefSeq	Outgroup
NC_009087	chrysanthemum virus B	NCBI RefSeq
NC_040703	chrysanthemum virus R	NCBI RefSeq
NC_077071	Clivia carlavirus A	NCBI RefSeq
MK684348	cole mild mosaic virus	Additionaly species selected from BLASTn, ICTV accepted
NC_009764	coleus vein necrosis virus	NCBI RefSeq
NC_014730	cowpea mild mottle virus	NCBI RefSeq
JN591720	cucumber vein-clearing virus	ICTV accepted	Partial sequence, only in CP tree
NC_008020	daphne virus S	NCBI RefSeq
NC_029085	elderberry carlavirus A	NCBI RefSeq
NC_029086	elderberry carlavirus B	NCBI RefSeq
NC_029087	elderberry carlavirus C	NCBI RefSeq
NC_029088	elderberry carlavirus D	NCBI RefSeq
NC_029089	elderberry carlavirus E	NCBI RefSeq
LT898349	elm carlavirus	Additionaly species selected from BLASTn
NC_023892	gaillardia latent virus	NCBI RefSeq
NC_016440	garlic common latent virus	NCBI RefSeq
NC_003557	garlic latent virus	NCBI RefSeq
HENSG	helenium virus S	ICTV accepted	Partial sequence, only in CP tree
OR879089	helleborus mosaic virus	Additionaly species selected from BLASTn
NC_012038	helleborus net necrosis virus	NCBI RefSeq
NC_011540	hippeastrum latent virus	NCBI RefSeq
NC_002552	hop latent virus	NCBI RefSeq
NC_010538	hop mosaic virus	NCBI RefSeq
NC_012869	hydrangea chlorotic mottle virus	NCBI RefSeq
NC_030926	jasmine virus C	NCBI RefSeq
NC_013006	kalanchoe latent virus	NCBI RefSeq
OP783969	Ligularia sibirica carlavirus	Additionaly species selected from BLASTn
NC_010305	ligustrum necrotic ringspot virus	NCBI RefSeq
NC_031089	ligustrum virus A	NCBI RefSeq
NC_005138	lily symptomless virus	NCBI RefSeq
NC_038324	melon yellowing-associated virus	NCBI RefSeq
NC_016080	Mirabilis jalapa mottle virus	NCBI RefSeq
NC_008266	narcissus common latent virus	NCBI RefSeq
NC_008552	narcissus symptomless virus	NCBI RefSeq
NC_028111	nerine latent virus	NCBI RefSeq
LS999823	Opuntia virus H	Additionaly species selected from BLASTn	Sequence not annotated
NC_076711	papaya mild mottle associated virus	NCBI RefSeq
NC_076712	papaya mottle-associated virus	NCBI RefSeq
NC_008292	passiflora latent virus	NCBI RefSeq
NC_027527	pea streak virus	NCBI RefSeq
NC_034376	pepper virus A	NCBI RefSeq
NC_009991	phlox virus B	NCBI RefSeq
FJ159381	phlox virus M	ICTV accepted	Partial sequence, only in CP tree
NC_009383	phlox virus S	NCBI RefSeq
NC_005343	poplar mosaic virus	NCBI RefSeq
NC_011525	potato latent virus	NCBI RefSeq
NC_018175	potato virus H	NCBI RefSeq
NC_001361	potato virus M	NCBI RefSeq
NC_009759	potato virus P	NCBI RefSeq
NC_007289	potato virus S	NCBI RefSeq
ON241319	Pseudostellaria heterophylla carlavirus 1	ICTV accepted
ON241320	Pseudostellaria heterophylla carlavirus 2	ICTV accepted
ON241321	Pseudostellaria heterophylla carlavirus 3	ICTV accepted
MG596239	red clover carlavirus 1	Additionaly species selected from BLASTn
NC_012210	red clover vein mosaic virus	NCBI RefSeq
NC_076716	rose virus A	NCBI RefSeq
NC_077068	rose virus B	NCBI RefSeq
NC_076633	shallot virus S	NCBI RefSeq
NC_076917	soybean carlavirus 1	NCBI RefSeq
ON241323	Stevia carlavirus 1	ICTV accepted
NC_018448	sweet potato C6 virus	NCBI RefSeq
NC_006550	sweet potato chlorotic fleck virus	NCBI RefSeq
NC_026248	Yam latent virus	NCBI RefSeq
